# Supplementary material for: The Metschnikowia pulcherrima Clade as a Model for Assessing Inhibition of Candida spp. and the Toxicity of Its Metabolite, Pulcherrimin
Source: Molecules. 2023 Jun 28;28(13):5064. doi: 10.3390/molecules28135064 (PMC10343249; doi:10.3390/molecules28135064)
Supplement: Supplementary file 1 [file molecules-28-05064-s001.zip]

Archive with 1 entries (1 files):
- molecules-2449120-supplementary.pdf
